# Supplementary material for: Defining ovine dermal papilla cell markers and identifying key signaling pathways regulating its intrinsic properties
Source: Front Vet Sci. 2023 Feb 27;10:1127501. doi: 10.3389/fvets.2023.1127501 (PMC10009177; doi:10.3389/fvets.2023.1127501)
Supplement: Supplementary file 1 [file Data_Sheet_1.ZIP]

Archive with 4 entries (3 files):
- Supplementary Files/Figure S1.pdf
- Supplementary Files/Table S1 Primer list for qRT-PCR .docx
- Supplementary Files/Table S2 Comparative analysis of DPCs signature genes from different species.xlsx
- Supplementary Files/
