# Supplementary material for: Defining ovine dermal papilla cell markers and identifying key signaling pathways regulating its intrinsic properties
Source: Front Vet Sci. 2023 Feb 27;10:1127501. doi: 10.3389/fvets.2023.1127501 (PMC10009177; doi:10.3389/fvets.2023.1127501)
Supplement: Supplementary file 1 [file Data_Sheet_1.ZIP › Supplementary Files/Table S2 Comparative analysis of DPCs signature genes from different species.xlsx]

## Sheet: Sheet1
		Table S2: Comparative analysis of DPCs signature genes from different species
DP signature genes screened from different species								The conservation of these marker genes
cashmere goat，Ge, 2021		Sheep, Wang, 2021		Rendl，2005，mouse		human, Shim, 2022		conserved among sheep, mice, humans and goats	conserved among sheep, mice, and goats	conserved among sheep, mice and humans	conserved among sheep, goats and humans	specific in sheep
gene	p_val_adj	gene	p_val_adj	gene		gene	p_val_adj	gene	gene	gene	gene	gene
APOD	0	IGFBP3	0	Crabp1	cellular retinoic acid binding protein I	IGFBP3	0	INHBA	WIF1	IGFBP3	COL1A1	WFDC1
RSPO2	0	CRABP1	0	Hhip	Hedgehog-interacting protein	SERPINE2	0	FGF7	COL15A1	CRABP1	PCOLCE	GLT8D2
IGF1	0	APOD	0	F5	coagulation factor V	RSPO4	0	SOX18	SFRP2	EBF1	RSPO3	TMEM100
PAPPA2	0	COL1A1	0	2610028F08Rik	RIKEN cDNA 2610028F08 gene	PTGDS	0	SPON1	SOSTDC1	TWIST1	FBLN1	STEAP1
BMP3	0	COL3A1	0	Snap91	synaptosomal-associated protein 91	S100B	0	HHIP		LAMC3	COL1A2	EIF2S2
SOX2	0	WIF1	0	a	nonagouti	HHIP	0	EDN3		ISLR	OLFML3	LOC101115640
PCOLCE2	0	PCOLCE	0	Prss12	protease, serine, 12 neurotrypsin (motopsin)	DIO3	0	FST		JAM2	COL6A2	LOC101113728
HEY2	0	RSPO3	0	Fgf7	fibroblast growth factor 7	EDN3	0	LTBP1		PBX1	SPON2	PEBP4
HHIP	0	IGF2	0	Gdf10	growth differentiation factor 10	CPE	0	CRABP2		PRRX2	SELENOM	ICAM1
SPON1	0	LGALS1	0	Dio2	deiodinase, iodothyronine, type II	MGP	0	FGFR1			PRRX1	GPC3
CRISPLD2	0	FBLN1	0	Islr	immunoglobulin superfamily containing leucine-rich repeat	INHBA	0	PDGFRA			SERPINH1	LOC101116622
ITGA8	0	COL1A2	0	Enpp2	ectonucleotide pyrophosphatase/phosphodiesterase 2	PCSK1N	0	LAMA2			COL6A3	LOXL1
NRG2	0	PTGDS	0	Rspondin	thrombospondin type 1 domain containing gene	CRABP1	0	TRPS1			FSTL1	SPARC
SCUBE3	0	SERPINF1	0	Sfrp2	secreted frizzled-related sequence protein 2	APCDD1	0	CDH11			PMP22	RBP4
GAL	1.88227e-303	COL6A1	0	Chodl	chondrolectin	SLC5A3	0	ASPH			CLEC11A	F2RL2
LAMA2	5.79869e-303	OLFML3	0	Lrp4	low density lipoprotein receptor-related protein 4	WNT5A	0				FN1	LOC101102683
INHBA	6.09402e-301	INHBA	0	Wif1	Wnt inhibitory factor 1	DIO2	0				C1R	LOC101105867
FGFR1	5.50571e-298	COL6A2	0	Akp2	alkaline phosphatase 2, liver	VCAN	0				SFRP1	LOC101114275
CHL1	5.46648e-266	FGF7	0	Edn3	endothelin 3	TRPS1	0				FTH1	C3H12orf57
PREX2	8.98678e-257	SPON2	0	Bmp4	bone morphogenetic protein 4	NR2F1	0				VCAN	RAMP2
SMOC1	4.81565e-246	EBF1	0	Sostdc1	sclerostin domain containing 1	ZIC1	0				GEM	LOC105608416
CRABP2	2.49808e-221	IGF1	0	4933425F03Rik	RIKEN cDNA 4933425F03 gene	DIO3OS	0				SCUBE3	THY1
EFHD1	3.68933e-207	SELENOM	0	Edn3	endothelin 3	PTCH1	0				AEBP1	CCL26
SFRP1	1.24249e-202	WFDC1	0	Hhip	Hedgehog-interacting protein	CDH11	0				ZEB2	TSPAN4
COL13A1	1.53587e-183	VIM	0	Bmp6	bone morphogenetic protein 6	SERPING1	0				RABAC1	SERF2
COL15A1	7.04742e-182	GLT8D2	0	Lepr	leptin receptor	LAMC3	0				EIF4A2	MC4R
SNAI1	2.45011e-181	TMEM100	0	Ndph	Norrie disease homolog	SHOX2	0				SSR3	P4HA3
ENSCHIG00000004889	9.03514e-181	STEAP1	0	Prlr	prolactin receptor	BST2	0				SERINC1	ANXA6
FGF7	4.48852e-172	MFAP4	0	Mdk	midkine	CLU	0				C1S	UXS1
ENPEP	1.78786e-170	ASIP	0	Ltbp1	latent transforming growth factor beta binding protein 1	MEG3	0				EDNRA	GPX8
DHRS3	1.92468e-168	SOX18	0	Sox2	SRY-box containing gene 2	SELENOM	0				BGN	LOC114114793
WIF1	1.72154e-164	PRRX1	0	Trps1	trichorhinophalangeal syndrome I (human)	PCOLCE	0				TMEM59	GLIPR2
PCOLCE	6.83878e-164	EIF2S2	0	Spock1	sparc/osteonectin, cwcv and kazal-like domains proteoglycan 1	COL3A1	0				F2R	PRELP
SOX18	2.90239e-162	LOC101115640	0	Crabp2	cellular retinoic acid binding protein II	DKK3	0				TIMP2	GPX7
GEM	4.148e-162	CRIP1	0	Pappa	pregnancy-associated plasma protein A	LPL	0				SDC2	TSPAN15
SPARCL1	1.73914e-158	LOC101113728	0	6330505F04Rik	RIKEN cDNA 6330505F04 gene	COL23A1	0				IFI6	FKBP10
NRXN2	9.26308e-157	SERPINH1	0	Cebpa	CCAAT/enhancer binding protein (C/EBP), alpha	RORB	0				WLS	C6H4orf48
WNT5A	4.28613e-155	SPON1	0	Epha7	Eph receptor A7	RSPO3	0				APCDD1	LOC101121285
SHOX2	2.52684e-154	TMEM119	0	NA	NA	ENPP2	0				SEC62	RCN3
GRASP	6.08478e-153	MXRA8	0	Hey2	hairy/enhancer-of-split related with YRPW motif 2	ALX4	0				IGFBP5	ADGRA2
RUNX3	8.66795e-152	COL6A3	0	Sostdc1	sclerostin domain containing 1	COL6A2	0				LAPTM4A	FGL2
REV3L	1.94501e-147	HHIP	0	Tle2	transducin-like enhancer of split 2, homolog of Drosophila E(spl)	BMP5	0				PIK3R1	FKBP7
SPON2	2.19927e-142	EDN3	0	Meis1	myeloid ecotropic viral integration site 1	AL391807.1	0				GINM1	CNRIP1
ENSCHIG00000024488	1.07478e-141	FSTL1	0	Fst	follistatin	EMP3	3.52353e-301				ARID5B	JAZF1
FREM1	3.32455e-140	PEBP4	0	Scube1	signal peptide, CUB domain, EGF-like 1	COL6A1	3.47288e-299				RRBP1	PDE3A
PTCH1	8.12027e-138	EMP3	0	Prlr	prolactin receptor	TWIST1	6.07163e-297					LHFPL6
DOCK9	5.40879e-131	MFAP2	0	Fgfr2	fibroblast growth factor receptor 2	OLFML3	4.37364e-295					LOC105608443
RFTN2	9.54926e-130	TWIST1	0	S100b	S100 protein, beta polypeptide, neural	TIMP2	3.30097e-293					AIFM2
RSPO3	8.52869e-129	ICAM1	0	Slc16a2	solute carrier family 16 (monocarboxylic acid transporters), member 2	PTH1R	4.80169e-293					LOC114110434
COL6A2	3.10919e-126	GPC3	0	Cntn1	contactin 1	BMP7	1.25987e-292					CALML4
BMP7	1.70047e-125	LOC101116622	0	Gna14	guanine nucleotide binding protein, alpha 14	VEGFA	6.26013e-278					PFN2
ENSCHIG00000010216	3.36244e-119	LOXL1	0	Cntn1	contactin 1	SPON1	1.92782e-277					GNG11
ENSCHIG00000006002	1.51097e-117	SPARC	0	Ptch	patched homolog	VIM	2.60333e-272					RPL23A
IGFBP2	6.68117e-116	RBP4	0	C130058N24Rik	scavenger receptor class A, member 3	ETV1	4.43323e-272					LOC101120093
RGS12	1.21411e-115	PMP22	0	Zic1	Zic family member 1 (odd-paired homolog, Drosophila)	SPON2	1.08296e-269					LOC101106452
COL6A3	2.75803e-114	FST	0	Fgfr1	fibroblast growth factor receptor 1	BMP4	1.2875e-266					C3H2orf40
CLEC11A	1.46979e-112	F2RL2	0	Cxcr4	chemokine (C-X-C motif) receptor 4	FTL	3.00262e-262					SMARCD3
C1QTNF5	2.88485e-112	CD63	0	Lrrn1	leucine rich repeat protein 1, neuronal	PLAC9	7.95604e-259					MATN2
ALPL	1.45003e-109	LOC101102683	0	Cd83	CD83 antigen	PRRX1	4.03478e-256					OAF
ENSCHIG00000025408	1.618e-108	LOC101105867	0	Gfra1	glial cell line derived neurotrophic factor family receptor alpha 1	MRPS6	1.50761e-252					LOC101122884
GFRA2	3.74585e-108	DPEP1	0	Cspg2	chondroitin sulfate proteoglycan 2	EDNRA	4.09774e-252					2022-09-04
RORA	6.58301e-108	LOC101114275	0	Ptprz1	protein tyrosine phosphatase, receptor type Z, polypeptide 1	IGFBP2	1.68217e-241					TSKU
TRPS1	1.74725e-106	CLEC11A	0	Prdm1	PR domain containing 1, with ZNF domain	CLDN10	7.21655e-240					MEF2C
EDN3	3.29201e-106	COL15A1	0	Col15a1	procollagen, type XV	FGFR1	1.31395e-239					SLC22A17
GGT5	2.40021e-105	C3H12orf57	0	1200003C23Rik	RIKEN cDNA 1200003C23 gene	MMP2	1.5124e-237					LOC101104700
NCAM1	1.94646e-104	SERPING1	0	Ptprz1	protein tyrosine phosphatase, receptor type Z, polypeptide 1	PRRX2	6.08964e-232					PRAF2
TPM2	2.20065e-100	LTBP1	0	Prdc	protein related to DAN and cerberus	COL1A2	1.51843e-229					LOC101116800
RARRES2	1.29822e-99	SRPX	0	Frzb	frizzled-related protein	S100A4	4.26335e-228					CNPY3
DPYSL3	8.35905e-97	RAMP2	0	Rab40b	Rab40b, member RAS oncogene family	WLS	5.62941e-226					PLPP1
RNF144A	1.98466e-94	LOC105608416	0	Vip	vasoactive intestinal polypeptide	BGN	3.50358e-222					LOC443015
ENPP2	4.48012e-93	CDC42EP5	0	Hoxc8	homeo box C8	PLEKHA5	4.033e-222					NDUFB11
GAL1	6.83794e-93	CRABP2	0	Pitx2	paired-like homeodomain transcription factor 2	TFAP2C	2.21404e-219					LOC114108708
CCSER2	5.96637e-91	RARRES2	0	Zic3	zinc finger protein of the cerebellum 3	LY6E	1.98496e-215					LOC101114075
F2R	4.09204e-88	THY1	0	Inhba	inhibin beta-A	LAPTM4A	2.97722e-215					PEPD
DPEP1	1.73648e-81	CCL26	0	Aard	alanine and arginine rich domain containing protein	ROBO2	1.18456e-213					LOC114116333
FN1	2.00994e-81	TSPAN4	0	Stat5a	signal transducer and activator of transcription 5A	EMILIN1	3.66969e-210					TMSB10
MYO1B	8.94054e-80	FN1	0	Cbfa2t1h	CBFA2T1 identified gene homolog (human)	CLEC11A	1.1004e-209					CMTM3
PCDHGC4	1.03147e-79	LAMC3	0	Steap	six transmembrane epithelial antigen of the prostate	RCN1	2.51418e-209					CHPF
TSPAN18	3.48508e-79	EFEMP2	0	9030425E11Rik	RIKEN cDNA 9030425E11 gene	HEY2	4.02529e-207					2022-09-11
CLEC3B	1.57936e-77	IL11RA	0	Grb14	growth factor receptor bound protein 14	CPQ	1.20188e-196					DDAH2
CAPN6	1.49259e-75	FGFR1	0	Tm4sf10	transmembrane 4 superfamily member 10	SDC2	1.90549e-188					LOC101105495
LTBP1	1.81461e-75	ISLR	0	Spon1	spondin 1, (f-spondin) extracellular matrix protein	EN1	9.96894e-187					UBL5
FSTL1	1.75066e-74	PPIC	0	Nope	neighbor of Punc E11	CTSK	1.82461e-184					ADGRE5
C1QTNF7	5.18128e-74	C1R	0	Fgfr1	fibroblast growth factor receptor 1	LINC00632	9.35569e-183					DDOST
FTH1	1.86303e-73	SERF2	0	Fgf10	fibroblast growth factor 10	NOVA1	1.49329e-176					SVBP
DDX17	1.12339e-72	PDGFRA	0	Cpxm1	carboxypeptidase X 1 (M14 family)	GAS7	1.98547e-175					TSPAN3
AEBP1	1.17019e-72	MC4R	0	Cbfa2t1h	CBFA2T1 identified gene homolog (human)	MT1F	1.03151e-169					HNRNPA1
CNKSR3	3.08505e-72	SH3BGRL	0	NA	NA	SCUBE3	1.40328e-167					LOC106990104
ENSCHIG00000011606	1.48153e-71	P4HA3	0	Cspg2	chondroitin sulfate proteoglycan 2	LAMA2	4.42528e-167					CERCAM
CXCR4	3.68962e-70	SFRP1	0	Hoxa9	homeo box A9	S100A6	5.95407e-167					UQCRH
COL4A2	2.67226e-69	ANXA6	0	Igfbp3	insulin-like growth factor binding protein 3	ZEB2	1.2912e-165					IL1R1
GPM6B	1.09885e-67	UXS1	0	Ssbp2	single-stranded DNA binding protein 2	PDGFRA	1.89947e-165					FAM234A
IER5L	2.95321e-67	BMP3	0	Gpx3	glutathione peroxidase 3	LUM	5.69715e-165					KDELR2
IRF2BP2	4.67947e-66	FTH1	0	En1	engrailed 1	FGF7	2.59963e-163					BCAP31
ASIP	1.43136e-64	GPX8	0	Slc16a2	solute carrier family 16 (monocarboxylic acid transporters), member 2	DCXR	5.03785e-161					SNX3
PRRX1	4.14106e-64	RCN1	0	Steap	six transmembrane epithelial antigen of the prostate	CRIP1	1.0729e-160					TUBA1A
RGS10	8.59348e-64	VCAN	0	Ss18	synovial sarcoma translocation, Chromosome 18	CDC42EP5	1.72681e-157					LOC114116632
GAP43	2.22185e-63	LAMA2	0	Vcam1	vascular cell adhesion molecule 1	FBLN1	1.69624e-155					PARK7
NCOA3	3.1609e-62	LOC114114793	0	Sh3bp5	SH3-domain binding protein 5 (BTK-associated)	CEBPB	7.35102e-155					AKR1B1
HAPLN3	3.96407e-62	GLIPR2	0	Snai2	snail homolog 2 (Drosophila)	DKK2	1.08068e-154					COPE
VSTM2L	8.69819e-62	FXYD1	0	Myst4	MYST histone acetyltransferase (monocytic leukemia) 4	MXRA8	2.19223e-153					LOC101108092
PIK3R1	1.97427e-61	PPIB	0	Jam2	junction adhesion molecule 2	CD81	7.04096e-151					SLC39A1
PMP22	1.89096e-59	PRELP	0	Ss18	synovial sarcoma translocation, Chromosome 18	TMEM176B	8.18113e-150					TSPAN6
CACNA2D1	7.30482e-59	GPX7	0	Wnt5a	wingless-related MMTV integration site 5A	EMID1	4.84863e-149					TPT1
ENSCHIG00000024885	1.16323e-58	TSPAN15	0	1810057C19Rik	RIKEN cDNA 1810057C19 gene	SERTAD4	7.76731e-149					P4HB
HS3ST3B1	1.98823e-58	FKBP10	0	Wnt5a	wingless-related MMTV integration site 5A	PHLDA1	2.61719e-143					LOC101108390
DTWD1	6.91833e-58	EMILIN1	0	Spock1	sparc/osteonectin, cwcv and kazal-like domains proteoglycan 1	SPRY1	3.55328e-141					RGCC
TSC22D1	1.54856e-57	C6H4orf48	0	Ptgfr	prostaglandin F receptor	RNF24	7.62295e-141					RPN1
EDNRA	2.01668e-57	GDF10	0	Aps	adaptor protein with pleckstrin homology and src	COL6A3	9.09552e-139					ALDH9A1
SFRP2	6.3345e-57	LOC101121285	0	Nope	neighbor of Punc E11	TIMP3	1.24763e-137					GLUL
PDGFRA	1.45681e-56	JAM2	0	Ctbp2	C-terminal binding protein 2	EMX2	1.57605e-137					PLPP3
SIPA1L1	2.32708e-56	GEM	0	Tgfbr1	transforming growth factor, beta receptor I	ANTXR1	4.90717e-133					RALY
CDKN1C	3.28411e-56	SCUBE3	0	Ssbp2	single-stranded DNA binding protein 2	LEF1	1.29799e-132					ERGIC3
ZFP36L1	6.3966e-56	MASP1	0	Ptk7	PTK7 protein tyrosine kinase 7	COL1A1	3.08651e-130					NEDD8
TRIB2	7.72913e-56	AEBP1	0	E230009N18Rik	angiomotin	DDR2	7.33264e-130					NDUFA13
ENSCHIG00000026317	1.31595e-55	RCN3	0	Nkd2	naked cuticle 2 homolog (Drosophila)	CYBRD1	3.38196e-129					ARFGAP3
TIMP2	1.93677e-55	ADGRA2	0	Spp1	secreted phosphoprotein 1	NNMT	8.27906e-127					2022-09-02
ENSCHIG00000017205	2.13041e-55	TIMP1	0	Itga9	integrin alpha 9	FST	1.66383e-126					HUS1
CYP4V2	4.07042e-55	CRISPLD2	0	1200003C23Rik	RIKEN cDNA 1200003C23 gene	RUNX2	3.36666e-126					TSPAN31
SH2B2	1.73339e-54	FGL2	0	2310037P21Rik	RIKEN cDNA 2310037P21 gene	ITGA1	5.93394e-126					EIF4EBP1
FEZ2	1.74303e-54	FKBP7	0	Zfp288	zinc finger protein 288	RYK	1.63909e-122					TUBB
ENSCHIG00000021045	1.11871e-53	CNRIP1	0	S100b	S100 protein, beta polypeptide, neural	CD63	2.15868e-120					KDELR3
ENSCHIG00000016502	1.64744e-50	JAZF1	0	Itga9	integrin alpha 9	CHCHD10	3.27341e-120					C3H9orf116
RUNX2	2.94899e-50	PDE3A	0	1200002N14Rik	RIKEN cDNA 1200002N14 gene	GMFG	1.28936e-118					LAPTM4B
PMEPA1	5.05027e-50	LHFPL6	0	Hey1	hairy/enhancer-of-split related with YRPW motif 1	MARVELD1	5.15805e-117					LOC101106042
KAT6B	7.66083e-50	PDGFRL	0	Twist1	twist gene homolog 1 (Drosophila)	TFAP2A	1.36648e-116					LOC101117650
ALDH1A3	8.63919e-50	ZEB2	0	Tcl1	T-cell lymphoma breakpoint 1	HMGB1	1.91636e-111					APOE
ARID5B	8.70206e-49	LOC105608443	0	Cspg2	chondroitin sulfate proteoglycan 2	ECM1	5.46637e-108					CZIB
TMEM47	1.20801e-48	AIFM2	0	Serpinf1	serine (or cysteine) proteinase inhibitor, clade F), member 1	MMP14	1.77257e-107					MCRIP1
FAT1	2.90527e-48	SFRP2	0	Tex15	testis expressed gene 15	RUNX1T1	1.16432e-105					BANF1
CLK1	5.13218e-47	VAMP5	0	Ebf1	early B-cell factor 1	GEM	1.54616e-105					FIS1
PRKAR2B	6.44179e-47	PBX1	0	Siat8b	sialyltransferase 8 (alpha-2, 8-sialyltransferase) B	PTN	1.61337e-104					HEBP1
PDGFRL	1.51513e-46	LOC114110434	0	Gna14	guanine nucleotide binding protein, alpha 14	TGFBR1	9.30486e-104					CAPNS1
ENSCHIG00000005671	2.36354e-46	CALML4	0	2810002E22Rik	RIKEN cDNA 2810002E22 gene	BCL11A	1.07493e-102					ATOX1
CYP26B1	5.73231e-46	SMOC1	0	Rgnef	Rho-guanine nucleotide exchange factor	GPX4	6.45378e-102					LOC101116921
COL4A1	6.56069e-46	PRRX2	0	Ctbp2	C-terminal binding protein 2	PTMS	1.56189e-101					CCN3
MYLK	1.29543e-45	PFN2	0	Ebf1	early B-cell factor 1	ABCA6	3.2382e-101					GNG5
GPR153	3.5979e-45	GNG11	0	Ebf1	early B-cell factor 1	PIP4P2	1.07143e-100					ZNF428
PCM1	4.68247e-45	RPL23A	0	Pthr1	parathyroid hormone receptor 1	RSRC1	1.55505e-100					CALM1
PTH1R	8.39142e-45	RABAC1	9.24e-298	1110002J03Rik	RIKEN cDNA 1110002J03 gene	ZNF827	1.84655e-100					C11H17orf49
SERINC1	1.25712e-44	LOC101120093	2.43e-297	Shox2	short stature homeobox 2	LAMB1	9.31916e-100					SLC39A7
ITGB1	4.15939e-44	LOC101106452	7.03e-292	Enpp2	ectonucleotide pyrophosphatase/phosphodiesterase 2	SDC3	1.39464e-98					SEC11A
SEPT11	7.3215e-44	TCF4	1.01e-291	Dpyd	dihydropyrimidine dehydrogenase	ROBO1	1.62833e-98					SVIL
NR2F2	1.22187e-43	EIF4A2	4.35e-290	Myh3	myosin, heavy polypeptide 3, skeletal muscle, embryonic	LRP1	1.85276e-98					CCNG1
RABAC1	2.11618e-43	C3H2orf40	3.98e-289	Prrx2	paired related homeobox 2	LITAF	3.1168e-98					SNU13
ENSCHIG00000011782	2.12186e-43	C1QTNF5	3.24e-288	Frzb	frizzled-related protein	SFRP1	4.2801e-98					IMPDH2
WWC2	2.45731e-43	SMARCD3	1.02e-280	Clstn2	calsyntenin 2	N4BP2L2	4.81305e-98					CCS
APP	3.58038e-43	MATN2	2.97e-280	Alx3	aristaless 3	PLEKHH2	1.24765e-97					AP1S2
REEP3	1.01527e-41	NUCB1	1.64e-278	Col26a1	procollagen, type XXVI, alpha 1	TPBG	1.58544e-97					C5H5orf15
PTHLH	1.67773e-41	ZBTB20	7.59e-273	D430019H16Rik	RIKEN cDNA D430019H16 gene	ST13	4.45412e-95					POLR2G
JAG1	1.74398e-41	BIN1	5.79e-267	2310046B19Rik	anthrax toxin receptor 2	SRPX	1.68819e-93					POFUT2
Timp3	1.93021e-41	S100A13	2.56e-264	1110055L24Rik	RIKEN cDNA 1110055L24 gene	CAMK2D	7.59338e-93					GNB2
CDC5L	3.14712e-41	COL5A1	2.11e-261	9330185J12Rik	RIKEN cDNA 9330185J12 gene	MDK	5.90002e-92					RPN2
JMJD1C	3.24453e-41	OAF	1.07e-260	1200009O22Rik	RIKEN cDNA 1200009O22 gene	TLE4	3.53663e-91					P3H4
EIF4A2	3.24907e-41	LOC101122884	6.07e-260	Edg2	endothelial differentiation, lysophosphatidic acid G-protein-coupled receptor, 2	ELN	4.02598e-90					ARPC1B
ZEB2	9.64583e-41	2021-09-04	6.31e-256	Plod2	procollagen lysine, 2-oxoglutarate 5-dioxygenase 2	INHBB	4.49713e-88					LOC101106419
PRDM1	1.54253e-40	TSKU	7.75e-253	Lamc3	laminin gamma 3	PTPN13	2.70774e-87					CCDC167
TBX15	1.85912e-40	MEF2C	3.94e-250	Thbs3	thrombospondin 3	EVA1B	4.53135e-87					CITED4
C1R	1.90633e-40	DPYSL2	3.95e-245	Pbx1	pre B-cell leukemia transcription factor 1	ISLR	1.27911e-86					LOC101115694
FBN2	2.12815e-40	SLC22A17	5.21e-244	Slc2a10	solute carrier family 2 (facilitated glucose transporter), member 10	SPRY2	2.61445e-85					ETFB
TLN1	2.61796e-40	LOC101104700	7.63e-243	Cocoacrisp	Cocoacrisp protein	LTC4S	8.12939e-85					LOC101119354
CCPG1	3.67023e-40	TRPS1	1.01e-240	Cyr61	cysteine rich protein 61	GFRA1	1.31242e-84					LOC101123553
PDE4D	3.76047e-40	PRAF2	1.75e-240	Efnb3	ephrin B3	MYLIP	1.23851e-83					RAB11B
IGF2	8.91627e-40	CDH11	1.11e-239	Ncam1	neural cell adhesion molecule 1	ZSCAN16-AS1	1.27531e-83					P4HA1
CMBL	1.66314e-39	ST13	8.65e-235	Loxl	lysyl oxidase-like 1	C1R	1.72432e-83					C5H19orf53
TXNIP	4.87705e-39	LOC101116800	4.32e-232	Capn6	calpain 6	MFAP2	1.98286e-83					PTPN2
HOXB2	6.28739e-39	NUPR1	6.28e-230	Ar	androgen receptor	COL16A1	7.49635e-83					VDAC3
SMARCA1	1.24243e-38	CNPY3	5.6e-228	Cdh11	cadherin 11	UNC5B	2.11339e-82					CCT3
ID3	1.56592e-38	PLAC9	5.05e-225	Masp1	mannan-binding lectin serine protease 1	IFITM1	7.76394e-82					DCN
NPDC1	2.22637e-38	PLPP1	1.22e-221	LOC230737	cDNA sequence BC003262	EDIL3	1.09579e-81					PAGR1
FST	6.68243e-38	CXCL12	1.06e-220	Tem8	anthrax toxin receptor 1	IFITM3	9.35964e-81					VKORC1
IGFBP6	8.24843e-38	LOC443015	1.98e-216	Mc5r	melanocortin 5 receptor	PTK7	2.38166e-80					LOC101103174
SERPINH1	1.45758e-37	SSBP4	3.92e-216	Tmem2	transmembrane protein 2	HMCN1	3.34198e-80					GAPDH
VEGFA	4.97074e-37	NDUFB11	3.11e-215	AW548124	expressed sequence AW548124	C4orf48	3.66558e-80					SHC1
TUT4	6.86373e-37	GABARAP	5.84e-214	B830002A16Rik	zinc finger protein 503	SSBP4	7.8642e-80					CTNNBL1
EPB41L2	7.76227e-37	LOC114108708	3.79e-212	Siat7e	sialyltransferase 7	FXYD1	3.03e-79					PIN1
FOS	2.66805e-36	LOC101114075	1.06e-211	Serpinf1	serine (or cysteine) proteinase inhibitor, clade F), member 1	RRAS	4.2597e-79					SHISA5
SH3BGRL	1.21505e-35	PEPD	5.43e-211	Ptprd	protein tyrosine phosphatase, receptor type, D	NTRK2	1.02081e-78					LOC101115252
SSR3	1.43962e-35	NDN	1.02e-208	MGC36851	hypothetical protein MGC36851	XIST	2.39106e-78					FIBP
PDIA3	2.61381e-35	LOC114116333	9.46e-208	Jam2	junction adhesion molecule 2	NEGR1	1.22293e-77					AIP
LAMB1	2.76578e-35	TMSB10	5.49e-206	Edg2	endothelial differentiation, lysophosphatidic acid G-protein-coupled receptor, 2	C1S	3.19207e-77					CD164
ZMIZ1	3.17808e-35	EFHD1	4.89e-205	Fbln2	fibulin 2	FN1	3.61118e-75					ZFAND6
SOSTDC1	5.68542e-34	CMTM3	8.15e-204	9030425E11Rik	RIKEN cDNA 9030425E11 gene	FTH1	9.63838e-75					YPEL2
MAP1A	7.14333e-34	CHPF	3.86e-202	Npr2	natriuretic peptide receptor 2	RNASE4	9.68273e-75					ID2
GLG1	8.3258e-34	TMEM47	2.16e-200	Kcnd2	potassium voltage-gated channel, Shal-related family, member 2	LTBP1	1.17612e-74					HDAC1
PRPF6	1.05693e-33	RRAS	3.8e-200	Hs3st1	heparan sulfate (glucosamine) 3-O-sulfotransferase 1	PLAGL1	1.94952e-74					CHMP2A
APLP2	2.44527e-33	2021-09-11	1.82e-198	Ncam1	neural cell adhesion molecule 1	ZCCHC24	1.37296e-73					CWC15
RIMKLB	3.05301e-33	DDAH2	4.48e-198	Ptgfr	prostaglandin F receptor	IFITM2	2.2949e-72					TAF7
NKD1	3.40981e-33	LOC101105495	1.18e-197	Tmem2	transmembrane protein 2	GNAS	3.44577e-72					RBM4
ENSCHIG00000021774	3.92886e-33	SSR2	4.09e-192	Socs3	suppressor of cytokine signaling 3	SELENON	4.30088e-72					LAMTOR1
C1S	4.48537e-33	UBL5	6.74e-191	Asph	aspartate-beta-hydroxylase	SNHG8	3.09105e-71					TMED3
BGN	2.69478e-32	SSR3	3.12e-188	3110031O14Rik	RIKEN cDNA 2210415K24 gene	FSTL1	2.19253e-70					COPS6
ENSCHIG00000020077	4.39102e-32	ADGRE5	1.68e-185	B830002A16Rik	zinc finger protein 503	GALNT1	6.1082e-70					ABHD14A
CTNNA1	5.96073e-32	LRP1	8.28e-185	5830436L09Rik	RIKEN cDNA 1110020B03 gene	S100A13	2.61081e-69					COPS8
NKD2	7.62427e-32	DDOST	4.03e-182	Sox18	SRY-box containing gene 18	TMEM45A	3.45043e-69					CUEDC2
SEC62	7.9907e-32	CDKN1C	2e-177	5830436L09Rik	RIKEN cDNA 1110020B03 gene	PMEPA1	1.60024e-68					SDHD
C4orf48	8.73232e-32	SVBP	1.99e-176	Zfp288	zinc finger protein 288	KANK2	4.63918e-68					IFT27
TENM3	1.03217e-31	SERINC1	7.59e-175	Snrk	SNF related kinase	PRMT2	1.40745e-67					ISOC1
TUSC3	1.10617e-31	C1S	2.09e-174	BC011290	transcription elongation factor A (SII)-like 1	PPIB	1.4442e-67					LDHA
GADD45G	1.43468e-31	TSPAN3	5.35e-173	1500031H04Rik	RIKEN cDNA 1500031H04 gene	ANXA5	1.4597e-67					SNX17
SEPT2	2.34259e-31	CALR	7.55e-172	Nog	noggin	C12orf57	3.93386e-67					SRI
CXCL14	2.62633e-31	HNRNPA1	4e-171	4930415K17Rik	CXXC finger 5	LGALS1	1.54023e-66					ANKRD10
HSP90B1	2.91011e-31	PFDN5	1.79e-167	Mrc2	mannose receptor, C type 2	LMO4	3.72298e-66					BTG3
NFIX	4.98731e-31	LOC106990104	4.06e-167	4930415K17Rik	CXXC finger 5	SPRED1	8.05945e-66					PTGES
PNISR	8.90959e-31	PRPF6	2.15e-165	Sh3bp5	SH3-domain binding protein 5 (BTK-associated)	NCOA3	4.07145e-65					VTI1B
CDH11	2.15372e-30	CERCAM	3.21e-163	Epha7	Eph receptor A7	HMGN2	5.45742e-65					STT3A
JUN	5.58768e-30	DPYSL3	3.02e-162	Pdgfra	platelet derived growth factor receptor, alpha polypeptide	CSGALNACT2	7.11618e-65					SMIM11A
CST3	7.81988e-30	UQCRH	1.43e-161	Lama2	laminin, alpha 2	SERINC1	5.16375e-64					LSM2
JAK1	1.80458e-29	EDNRA	3.35e-156	Lamc3	laminin gamma 3	TPM1	9.60136e-64					CHID1
FBLN1	2.45117e-29	IL1R1	1.29e-155	Masp1	mannan-binding lectin serine protease 1	RND3	2.13198e-63					MESD
CXCL12	2.9041e-29	FAM234A	2.4e-155	B230317C12Rik	RIKEN cDNA B230317C12 gene	NUCKS1	1.05555e-62					LOC101113696
FILIP1L	3.46125e-29	BGN	5.2e-153	Man1a	mannosidase 1, alpha	PIK3R1	2.52014e-61					LOC101121607
SPPL2A	3.85888e-29	MRPS6	6.54e-153	Asph	aspartate-beta-hydroxylase	TMEM204	7.08979e-61					ARHGDIA
Mail	1.65031e-28	TMEM59	6.59e-153	A830091N21Rik	translocation associated membrane protein 1-like 1	TCF4	9.1211e-61					YIF1A
IKBIP	2.94435e-28	HDGFL3	2.55e-152	Drctnnb1a	down-regulated by Ctnnb1, a	PDGFRB	1.02516e-60					PDIA4
ANKRD50	7.04018e-28	DHRS7	3.51e-152	1200013F24Rik	RIKEN cDNA 1200013F24 gene	SOX18	1.18358e-60					TMEM9
SAT1	8.83861e-28	PRSS23	6.83e-151	Snrk	SNF related kinase	PSAP	3.02014e-60					TXNDC12
SCPEP1	2.13643e-27	KDELR2	7.73e-147	Cd1d1	CD1d1 antigen	TMEM98	4.22413e-60					PTPMT1
RARG	2.28826e-27	CNN3	2.42e-145	Maged2	melanoma antigen, family D, 2	WIPF1	5.17761e-60					HM13
SDC2	2.40656e-27	SPR	3.01e-144	Pcdhb22	protocadherin beta 22	BEX3	9.49419e-60					MAP1B
COL1A1	2.74345e-27	BCAP31	8.19e-144	Ptger3	prostaglandin E receptor 3 (subtype EP3)	SVEP1	5.10159e-59					PPP1R13L
ENSCHIG00000024903	6.27248e-27	ADAMTS4	1.06e-142	Col14a1	procollagen, type XIV, alpha 1	GOLIM4	1.00874e-57					MCM6
BIN1	2.75127e-26	FXYD5	2.59e-142	Hs6st2	heparan sulfate 6-O-sulfotransferase 2	PTPRG	6.87627e-57					APRT
ENSCHIG00000016592	4.45506e-26	SNX3	2.06e-141	Naga	N-acetyl galactosaminidase, alpha	FAP	6.4148e-56					ISOC2
ENSCHIG00000019835	5.38842e-26	TUBA1A	2.97e-141	Hoxa10	homeo box A10	COL5A1	1.09268e-54					MRPL10
EFEMP2	6.34197e-26	LOC114116632	5.01e-140			MALAT1	2.38534e-54					SEH1L
LAMB2	6.76497e-26	PARK7	1.2e-139			UBB	3.83886e-54
AHNAK	1.11658e-25	AKR1B1	3.79e-137			EMP1	6.50726e-54
CCDC88A	1.1355e-25	CACYBP	4.43e-137			NID1	1.05482e-53
ENSCHIG00000012294	1.21475e-24	CD99	1.19e-136			PREX2	2.04444e-53
EFNB1	2.63994e-24	CIRBP	1.23e-135			IL11RA	7.13476e-53
JUNB	3.33647e-24	COPE	3.43e-135			MORF4L1	1.32893e-52
ENSCHIG00000020777	4.1339e-24	PTHLH	5.8e-135			TMEM59	1.49015e-52
BAMBI	4.88124e-24	COL5A2	6.94e-134			TMEM176A	3.93884e-52
UCHL1	5.26457e-24	MORF4L1	8.59e-133			WSB1	6.42656e-52
OLFML3	1.27331e-23	ANXA5	6.35e-132			CRABP2	7.30803e-52
HDGFL3	1.65595e-23	LOC101108092	1.54e-131			GABARAP	1.22985e-51
TMEM132C	1.6878e-23	SLC39A1	3.51e-131			CALM2	5.95419e-51
LIMA1	1.77747e-23	LIMA1	2.09e-130			ZNF503	9.52551e-51
ENSCHIG00000009410	4.13667e-23	RHOC	2.36e-129			GSTM3	1.14083e-50
MSN	4.49748e-23	RAB34	2.38e-129			IGFBP6	7.5975e-50
FXR1	1.05526e-22	TSPAN6	1e-128			CD99	1.15437e-49
SF3B1	1.54042e-22	TPT1	1.54e-128			PBX1	1.25488e-49
COL1A2	1.85424e-22	P4HB	1.64e-127			AQP1	1.90899e-49
PCSK5	2.59882e-22	NME4	9.13e-127			ITGB1	2.90732e-49
ROBO2	2.62477e-22	LOC101108390	7.4e-126			MFAP4	3.1279e-49
PITX2	3.17852e-22	UBB	2.14e-125			SNHG9	7.0587e-49
ENSCHIG00000021423	3.64688e-22	RGCC	2.09e-124			NFIC	1.18517e-48
CCDC50	1.06377e-21	SPCS2	2.57e-122			ADD3	9.57723e-48
BTG1	1.45516e-21	S100A4	4.13e-121			APLP2	1.48377e-47
HSF2	2.09748e-21	NDFIP1	5.68e-121			CIRBP	1.53748e-47
ZNF704	2.2053e-21	COL4A1	2.94e-120			CCDC80	1.70494e-47
TFPI2	2.64066e-21	RPN1	3.62e-120			LTBP3	2.88824e-47
PNRC1	2.82622e-21	ALDH9A1	2.24e-119			TXNIP	4.2693e-47
SEPT7	3.06708e-21	GLUL	3.69e-119			DDX17	5.70782e-47
GINM1	4.18189e-21	KDELR1	7.31e-118			MT1X	9.35714e-47
SDF4	5.44836e-21	PLPP3	2.37e-117			PDS5B	1.09939e-46
TRAFD1	1.32627e-20	RALY	1.73e-116			DTWD1	1.73664e-46
SERPINB1	3.1683e-20	ERGIC3	9.93e-116			OSTC	2.09641e-46
QKI	5.69532e-20	NEDD8	1.17e-115			TCEAL3	2.48264e-46
LRRC17	9.79172e-20	MDFI	5.84e-111			NME3	3.49573e-46
QPCT	1.14152e-19	SDF4	2.24e-110			MAGED2	3.87343e-46
BPTF	1.28812e-19	EIF1B	3.29e-110			FXYD5	5.14815e-46
ACAP2	1.38814e-19	OSTC	3.76e-110			PABPC1	1.17893e-45
FNDC3B	1.51721e-19	F2R	2.08e-109			PMP22	1.29569e-45
ASH1L	1.87529e-19	COL4A2	2.57e-109			EPHX1	3.43531e-45
SPAG9	3.10751e-19	NDUFA13	1.79e-108			NDN	5.9294e-45
GADD45B	3.50115e-19	TIMP2	1.33e-107			FCGRT	4.30716e-44
ENSCHIG00000019872	3.50786e-19	ARFGAP3	1.38e-107			HYI	1.41369e-43
IFI6	8.64329e-19	2021-09-02	5.73e-107			NUPR1	1.65258e-43
SYNE1	9.07383e-19	HUS1	1.1e-106			HMGN3	2.55272e-43
MTPN	1.21982e-18	TSPAN31	1.95e-105			MT1E	2.64459e-43
ENSCHIG00000008923	1.35881e-18	MYLIP	1.12e-104			CD302	3.72041e-43
COPS2	2.82125e-18	EIF4EBP1	1.22e-103			AP2B1	4.08141e-43
HBP1	3.98116e-18	PDIA6	2.55e-102			KAT6B	4.72143e-43
ENSCHIG00000010260	5.36956e-18	JUN	1.26e-101			DAD1	6.46164e-43
NRP2	9.94257e-18	TUBB	2.56e-101			F2R	3.30056e-41
TM9SF3	9.96704e-18	KDELR3	3.18e-99			IGFBP5	1.17497e-40
C12orf57	1.06436e-17	CTSF	8.61e-99			CYBA	2.46924e-40
FERMT2	1.15085e-17	SDC2	2.33e-98			MBNL1	3.19389e-40
SON	1.6013e-17	C3H9orf116	4.41e-98			PRSS23	5.26829e-40
ARRDC3	2.14619e-17	IFI6	1.82e-97			PLD3	1.30097e-39
MPZL1	2.22391e-17	LAPTM4B	2.79e-97			MGST3	2.08789e-39
HERPUD1	2.96062e-17	LOC101106042	6.89e-95			DDX24	6.57896e-39
CEP170	3.83459e-17	KRTCAP2	9.82e-95			DYNLRB1	1.56308e-38
ENSCHIG00000009601	4.03732e-17	LOC101117650	3.37e-93			NME4	1.81128e-38
PDLIM4	5.12449e-17	RAB13	5.78e-92			ARL2	4.77254e-38
ENSCHIG00000017301	6.60912e-17	APOE	6.33e-92			PLEC	1.00426e-37
NR3C1	7.36631e-17	CZIB	8.12e-92			PCMT1	1.51747e-37
LMNA	1.33912e-16	MCRIP1	1.02e-89			DPYSL2	4.10478e-37
PRICKLE1	1.34522e-16	WLS	2.14e-88			TLE5	4.27754e-37
PTTG1IP	1.44048e-16	BANF1	5.8e-88			AEBP1	4.7612e-37
KLF2	2.77462e-16	HMGN2	1.18e-87			WDR83OS	1.77028e-36
PPP1R12A	3.46977e-16	FIS1	5.67e-87			ASPH	2.15624e-36
FAM114A1	5.57458e-16	HEBP1	2.98e-85			RAB34	2.19362e-36
AFF4	6.71937e-16	CAPNS1	3.66e-85			NRP2	2.34413e-36
CBR3	7.53627e-16	ATOX1	1.66e-84			SSPN	3.69987e-36
NFATC4	7.80704e-16	CCSER2	3.74e-84			CANX	5.64719e-36
MFGE8	1.2009e-15	APCDD1	3.79e-84			IFI27L2	5.8614e-36
PDIA6	1.40608e-15	PRKAR1A	8.06e-84			COX20	8.2424e-36
CTSV	1.73626e-15	CRTAP	1.47e-83			ID1	1.2677e-35
TMED10	1.83966e-15	LOC101116921	1.49e-83			A1BG	1.27617e-35
ELF2	2.27055e-15	CCN3	6.84e-82			TNRC6C	3.08831e-35
ADD1	3.24101e-15	GNG5	2.04e-81			EIF4A2	3.7508e-35
LMAN1	3.50571e-15	NDUFS4	2.29e-81			RNF115	4.35587e-35
CCNL1	3.50603e-15	FCGRT	2.93e-81			ATP5ME	5.41341e-35
ASAP1	6.01568e-15	ZNF428	9.04e-81			PEBP1	9.9053e-35
PNN	1.02953e-14	CALM1	1.94e-80			TCEAL4	2.62109e-34
FAM241B	2.17277e-14	LEPROT	4.1e-79			LGALS3BP	5.503e-34
ENSCHIG00000023307	2.30941e-14	DAD1	5.99e-79			STMN1	9.60821e-34
FZD10	2.87106e-14	FERMT2	8.2e-79			FRMD6	2.70559e-33
IL6ST	3.30699e-14	C11H17orf49	2.7e-78			SEC62	2.99199e-33
FBXO11	3.3217e-14	CCNI	4.2e-77			ZBTB20	3.40923e-33
DLG5	3.74234e-14	SLC39A7	1.37e-76			PNISR	5.11371e-33
ZNF292	4.11687e-14	SEC11A	6.14e-75			CFAP97	5.48598e-33
SELENOM	4.77626e-14	SVIL	8.48e-75			RRBP1	1.20163e-32
FNBP4	6.22258e-14	ATP5ME	2.11e-74			C1orf122	1.54231e-32
UBTF	6.87012e-14	CCNG1	1.44e-73			PWWP3A	1.71147e-32
CNTLN	7.23979e-14	SNU13	2.31e-73			TGOLN2	1.90199e-32
ENSCHIG00000023209	8.55496e-14	IMPDH2	9.53e-72			SKP1	2.0162e-32
HSPA5	8.72222e-14	MARCKS	2.58e-71			TMEM119	2.27849e-32
LIMCH1	9.65002e-14	CCS	1.14e-70			SAT1	2.43193e-32
CSRP1	1.2602e-13	AP1S2	3.94e-70			PPIC	2.83634e-32
ATRX	1.86224e-13	C5H5orf15	6.2e-70			MRPL33	4.35914e-32
ENSCHIG00000000407	2.93266e-13	SEC62	3.94e-69			LSM6	1.01862e-31
APLP1	2.96705e-13	HNRNPDL	4.47e-69			CHD9	1.23947e-31
PPIL4	3.02475e-13	LRPAP1	2.57e-68			NDUFA4	3.03849e-31
LUC7L3	3.089e-13	JUNB	9.36e-68			EBF1	4.03466e-31
PURA	3.42732e-13	POLR2G	6.85e-67			JAM2	6.90189e-31
MYO10	3.99665e-13	POFUT2	3.3e-66			FTX	8.36059e-31
ENSCHIG00000026985	7.07846e-13	NFIC	5.3e-66			ITGB5	1.98841e-30
CYBA	1.10784e-12	GNB2	7.5e-66			VMP1	2.79559e-30
MEF2A	1.34944e-12	RPN2	2.21e-63			RPS27L	2.04303e-29
FUCA1	1.62482e-12	PEBP1	1.95e-62			KMT2A	2.87497e-29
ENSCHIG00000019989	1.70379e-12	P3H4	5.28e-62			NEAT1	3.77073e-29
SRPRA	1.73836e-12	ARPC1B	5.5e-62			CBX6	4.40136e-29
PDS5B	1.74106e-12	LOC101106419	5.8e-62			PLSCR4	6.09184e-29
ENSCHIG00000025746	2.66705e-12	CCDC167	1.46e-61			CWF19L2	8.89656e-29
IFT74	3.78131e-12	CITED4	1.47e-61			VAMP2	2.15572e-28
LRRFIP2	4.18657e-12	SMIM7	7.75e-61			C18orf32	2.57456e-28
RDX	5.30938e-12	LOC101115694	2.64e-60			PCBP2	4.35211e-28
TMEM59	6.48778e-12	ETFB	5.84e-60			SMARCA2	4.86893e-28
ZNF148	7.12062e-12	LOC101119354	1.77e-59			PPP3CA	6.94204e-28
NF1	8.68885e-12	SEC61G	2.87e-59			MARCKS	8.66685e-28
SPATS2L	9.62627e-12	LOC101123553	1.11e-57			RSL24D1	1.81941e-27
RRBP1	1.96921e-11	RAB11B	2.5e-57			CCNI	2.11419e-27
ENSCHIG00000023562	2.16102e-11	P4HA1	8.02e-57			EID1	4.18482e-27
CALR	2.60096e-11	PTTG1IP	8.2e-57			GNAI2	5.13804e-27
IGFBP5	3.51619e-11	C5H19orf53	2.15e-56			RUFY3	5.71093e-27
OCIAD1	3.52589e-11	TMED2	2.27e-56			DDX5	8.67898e-27
UPF1	4.48803e-11	PTPN2	2.48e-55			OST4	9.38573e-27
EGR1	4.79617e-11	VDAC3	2.67e-55			CTSF	9.46824e-27
LEO1	5.80417e-11	CCT3	2.97e-55			UBL3	1.46472e-26
SEC63	6.33976e-11	IGFBP5	8.16e-55			LUC7L3	1.55684e-26
IER3	6.89287e-11	DCN	1.24e-54			EIF1	1.86379e-26
ENSCHIG00000017681	7.52816e-11	PAGR1	2.38e-54			SQSTM1	2.08903e-26
BRD2	1.20763e-10	LAPTM4A	2.48e-54			CACYBP	2.72756e-26
WLS	1.24878e-10	VKORC1	2.82e-54			LAMC1	2.74348e-26
ENSCHIG00000025214	1.3068e-10	RDX	1.21e-52			SNHG14	2.95188e-26
NFKBIA	1.36456e-10	LOC101103174	2.41e-52			BLVRB	4.50075e-26
PRPF39	2.49014e-10	GAPDH	3.49e-51			AOPEP	6.04044e-26
FNBP1L	2.92082e-10	FILIP1L	4.5e-51			CFDP1	1.33677e-25
MCL1	2.94801e-10	SHC1	8.77e-51			TMEM258	1.80305e-25
RYBP	3.04223e-10	DPM3	9.19e-51			TGFB1	2.10204e-25
LAPTM4A	3.32973e-10	CTNNBL1	9.34e-51			ZRANB2	3.28439e-25
ECM2	3.45223e-10	ASPH	2.22e-50			VAMP5	3.90026e-25
ASPH	3.68381e-10	PIN1	2.28e-50			SPCS2	7.85221e-25
TTC21B	3.74121e-10	SHISA5	3.13e-50			CTSB	1.19557e-24
NSMCE1	3.88075e-10	GNAI2	4.9e-49			DNAJC15	1.28035e-24
CPNE3	4.4185e-10	PIK3R1	1.35e-48			TTC3	1.34953e-24
KLF4	9.74605e-10	LOC101115252	2.62e-48			MYCBP2	1.61792e-24
SNW1	1.1452e-09	FIBP	7.81e-48			PPT1	2.14828e-24
HS3ST6	1.1807e-09	AIP	8.79e-48			REX1BD	2.65786e-24
CNN3	1.22967e-09	FUCA1	9.25e-48			CRTAP	4.34072e-24
MAGT1	1.23019e-09	CD164	1.4e-47			SNAI2	4.37955e-24
ENSCHIG00000025902	1.25506e-09	ZFAND6	1.93e-47			MIB1	5.13405e-24
HP1BP3	1.35752e-09	YPEL2	4.37e-47			VEGFB	5.19399e-24
CLK4	1.60539e-09	GINM1	1.84e-46			PPP6R2	5.4361e-24
EPC1	1.62068e-09	ID2	5.27e-46			SEMA5A	7.91667e-24
PXDC1	2.29284e-09	SCPEP1	7.66e-46			SYF2	1.35913e-23
RNPC3	2.86239e-09	HDAC1	9.23e-46			CD47	1.43885e-23
ENSCHIG00000021583	3.00744e-09	TM9SF2	5.85e-45			TMBIM4	1.52751e-23
EVI5	3.11698e-09	ARID5B	6.94e-45			TRIM2	2.12309e-23
FAM172A	3.89894e-09	CHMP2A	8.43e-45			PGRMC1	3.74791e-23
CDC42BPA	5.8719e-09	CWC15	1.16e-44			AHI1	8.30241e-23
TM9SF2	6.82188e-09	TAF7	5.38e-44			KRTCAP2	9.51376e-23
ZNF644	9.06993e-09	RBM4	1.04e-43			PNKD	1.16614e-22
PIGK	1.47391e-08	LAMTOR1	1.26e-42			DPM3	1.57329e-22
SYAP1	2.45338e-08	GNG10	4.87e-42			SSBP3	2.90229e-22
ENSCHIG00000006087	4.52568e-08	TMED3	6.55e-42			SKI	3.11716e-22
ENSCHIG00000017438	4.88792e-08	COPS6	9.14e-42			PIGT	4.05335e-22
NSD3	6.92243e-08	PSIP1	4.93e-40			MECP2	6.3718e-22
PGRMC1	7.48212e-08	ABHD14A	6.56e-40			NENF	6.61047e-22
COP1	8.24341e-08	COPS8	3.45e-39			SUMO2	9.4601e-22
FCHO2	9.60742e-08	CUEDC2	2.1e-37			RTN4	1.31365e-21
DDIT3	1.00934e-07	SDHD	3.82e-37			CYHR1	3.6544e-21
KMT5B	1.33219e-07	IFT27	9.6e-37			TANK	1.5974e-20
DNAJC8	1.35377e-07	FAM204A	1.56e-36			ATN1	1.81564e-20
CLINT1	1.98637e-07	ISCU	6.87e-36			TCEAL9	1.82715e-20
CAPRIN1	2.15035e-07	ISOC1	2.19e-35			SNRPB2	3.82359e-20
DAAM1	3.16119e-07	LDHA	1.93e-34			ATRAID	3.92402e-20
ZFYVE16	3.64497e-07	SNX17	1.1e-33			ESD	3.97925e-20
ITPR2	4.04973e-07	SRI	1.27e-33			LINC01578	4.84631e-20
ENSCHIG00000017357	4.69433e-07	ANKRD10	1.4e-33			PFDN5	8.5546e-20
SRFBP1	5.36478e-07	NSRP1	1.78e-32			CGGBP1	8.95253e-20
TMTC3	6.75031e-07	BTG3	4.65e-32			SNHG32	1.05155e-19
ITFG1	6.90183e-07	PTGES	1.22e-31			COX7A1	1.15361e-19
SPR	7.29465e-07	CNN2	2.47e-31			MGLL	1.94859e-19
PHF3	7.99886e-07	VTI1B	5.51e-31			COL5A2	2.02873e-19
ARL4A	9.29056e-07	STT3A	6.31e-31			SP3	3.10723e-19
CCNG2	9.96608e-07	CALU	1.34e-30			MYADM	3.30047e-19
NR4A2	1.50525e-06	SMIM11A	1.5e-30			IFI6	3.96576e-19
INSIG2	1.68861e-06	LSM2	2.4e-30			CAMK2N1	4.29892e-19
DHX36	1.72842e-06	CHID1	3.29e-30			FMC1	5.4723e-19
SP3	1.83787e-06	MESD	8.38e-29			HSP90B1	1.00961e-18
ID1	2.10325e-06	LOC101113696	2.71e-28			GABARAPL2	1.07347e-18
TRIP11	2.25198e-06	LOC101121607	1.45e-27			PRPF4B	1.90009e-18
ENSCHIG00000016311	2.96833e-06	ARHGDIA	1.85e-26			SEC61B	3.67349e-18
ACBD3	3.36779e-06	YIF1A	8.99e-25			SOD2	3.86569e-18
RSF1	3.4386e-06	PDIA4	2.56e-24			SNRPN	6.77273e-18
MYSM1	4.40934e-06	TMEM9	5.11e-24			RABAC1	8.2891e-18
SARAF	4.56438e-06	SOSTDC1	5.14e-22			SEPTIN2	1.61111e-17
TIMP1	5.9202e-06	RRBP1	7.55e-22			TMEM106B	1.67757e-17
YTHDC1	6.65406e-06	NPDC1	1.15e-21			GASK1B	1.84221e-17
LRRCC1	7.1911e-06	TXNDC12	1.31e-21			CIR1	2.23971e-17
TLN2	1.42223e-05	PTPMT1	7.53e-21			HNRNPH1	2.46866e-17
MDFI	1.51029e-05	CBX1	9.94e-21			TMEM30A	3.01989e-17
APCDD1	1.73217e-05	HM13	1.17e-20			CLIC4	4.41857e-17
ENSCHIG00000015999	2.60354e-05	MAP1B	1.48e-20			RAB13	5.39353e-17
TOPORS	2.82912e-05	PPP1R13L	2.13e-20			HNRNPDL	8.68715e-17
PAK2	3.36087e-05	MCM6	3.28e-19			IDS	8.87298e-17
KHDRBS1	3.80108e-05	APRT	1.19e-16			LNPEP	1.47402e-16
USP34	4.44279e-05	ISOC2	7e-16			ECE1	1.70503e-16
ENSCHIG00000017940	0.000112769	MRPL10	2.04e-15			TRMT112	1.81904e-16
LAMP2	0.000131153	GADD45G	1.37e-13			RBMS1	1.84971e-16
DOCK7	0.000133241	CCN1	6.81e-10			LMBRD1	2.30624e-16
DEPP1	0.000147673	SEH1L	1.56e-07			SMAD5	2.64346e-16
APC	0.000212383					NAA38	3.33605e-16
IFI30	0.000272733					LAMTOR4	4.0779e-16
RNF168	0.000324999					KIAA1109	5.55194e-16
VCAN	0.000377542					CAVIN3	5.63326e-16
ZFAND5	0.000467353					MRPL41	7.56842e-16
ADAMTS4	0.000555027					MRC2	9.6505e-16
TOP2B	0.000562027					NBDY	1.51941e-15
ENSCHIG00000004827	0.000591566					MAML2	2.06435e-15
TET1	0.00067583					PJA2	4.03274e-15
SHPRH	0.00115308					FAT1	4.99253e-15
ZRANB1	0.00265687					TMA7	5.12911e-15
CAMK2N1	0.0132656					RHOC	6.33998e-15
ENSCHIG00000021776	0.0245364					RSRC2	1.07257e-14
ZNF608	0.109492					NORAD	1.24685e-14
ATF7IP	0.1501					CALCOCO2	1.24714e-14
CCN1	0.540919					LEPROT	1.37813e-14
ENSCHIG00000018361	0.645977					BDH2	2.27323e-14
EMC2	1					PTPRA	2.79557e-14
ACTA2	1					ARGLU1	2.81203e-14
ECI2	1					RNASEK	2.90601e-14
ENSCHIG00000021684	1					BCL7C	3.18282e-14
FOSB	1					SNHG6	3.24017e-14
						TM2D1	3.46159e-14
						RIF1	6.43672e-14
						PSIP1	7.11804e-14
						QKI	9.45621e-14
						PDLIM2	1.59465e-13
						ADI1	1.76473e-13
						TM9SF3	1.79812e-13
						ESF1	1.8167e-13
						SOD1	1.89829e-13
						ARL3	2.08265e-13
						EPB41L4A-AS1	2.1582e-13
						FBLN2	2.5166e-13
						SERPINH1	2.52084e-13
						TMED2	3.51566e-13
						IER5L	4.56487e-13
						SEC61G	7.43602e-13
						ZFYVE16	7.99007e-13
						JMJD1C	8.26501e-13
						NCOA7	9.48851e-13
						SON	1.31395e-12
						ARID5B	1.35e-12
						CTNNB1	1.36551e-12
						BMPR2	2.56907e-12
						HSPE1	2.71699e-12
						DNAJC19	3.54597e-12
						DAZAP2	3.67239e-12
						CEBPD	5.36763e-12
						CALU	5.7555e-12
						MIER1	6.45507e-12
						PRKAR1A	7.3438e-12
						NSA2	7.99299e-12
						FXR1	8.18881e-12
						GNAQ	1.02122e-11
						AMD1	1.11336e-11
						CNN2	1.23326e-11
						SEC31A	1.68474e-11
						ATP5PF	2.04343e-11
						NPTN	3.53061e-11
						MTLN	4.0762e-11
						NDUFAF3	4.16601e-11
						TMEM230	4.79737e-11
						SCARB2	5.5505e-11
						TMCO1	6.1972e-11
						CCDC25	7.52424e-11
						MRPS21	9.04113e-11
						ZMIZ1	1.20962e-10
						FGD5-AS1	1.4216e-10
						CUTA	1.51688e-10
						BRD2	1.72545e-10
						TUT4	2.09771e-10
						TAPBP	2.36474e-10
						TMEM14C	3.32304e-10
						FAM89B	4.24283e-10
						HP1BP3	6.24262e-10
						ERH	6.331e-10
						EIF4EBP2	6.51844e-10
						TNRC6B	7.39752e-10
						EIF1B	7.42381e-10
						IK	7.48471e-10
						COMT	8.05662e-10
						SCOC	1.25331e-09
						BHLHE40	1.39654e-09
						DNAJC8	1.56841e-09
						MBTPS1	2.29644e-09
						NSRP1	3.67963e-09
						PDIA3	3.8815e-09
						SPATS2L	4.06058e-09
						PRMT1	4.86223e-09
						NDUFS4	5.00385e-09
						PTGES3	5.10783e-09
						PYURF	5.80982e-09
						VPS13C	7.82158e-09
						ENY2	7.94381e-09
						RBBP4	8.72268e-09
						ATP6V0E1	1.09296e-08
						FKBP9	1.10156e-08
						GCC2	1.29207e-08
						RBIS	1.5929e-08
						CBX5	1.96376e-08
						GPC1	2.03816e-08
						SMIM26	2.29097e-08
						PHF3	2.32044e-08
						CBX1	2.38939e-08
						SELENOK	2.42825e-08
						SRSF5	2.76882e-08
						SLC44A1	3.16969e-08
						TCF7L2	3.50177e-08
						MICOS13	3.63869e-08
						SELENOF	3.65716e-08
						ITGAV	3.71362e-08
						PCMTD1	4.40726e-08
						MPZL1	4.50448e-08
						ARL6IP5	4.64746e-08
						C17orf49	5.01912e-08
						GTF2H5	6.57093e-08
						SSR3	7.53942e-08
						JPX	9.44528e-08
						PCNP	9.95793e-08
						IFI16	1.11452e-07
						LAGE3	1.38742e-07
						GINM1	1.87861e-07
						SMIM7	2.08864e-07
						TBCB	2.41632e-07
						VCL	2.73461e-07
						TERF2IP	2.89297e-07
						PHACTR4	3.05137e-07
						NDFIP1	3.185e-07
						TCEAL8	3.87958e-07
						STMP1	4.37505e-07
						RAB14	6.39484e-07
						DPP7	6.58796e-07
						DHRS7	8.62791e-07
						LRP10	1.0168e-06
						CPNE3	3.02175e-06
						PKN2	3.0847e-06
						AKAP9	3.09574e-06
						DYNC1I2	3.60607e-06
						PSME1	3.83441e-06
						SELENOS	4.16414e-06
						STOM	4.62867e-06
						MEAF6	4.78098e-06
						TCF25	5.10015e-06
						SSR2	6.61057e-06
						SKIL	7.00804e-06
						SPAG9	7.68843e-06
						H2AFJ	1.58305e-05
						OTUD6B-AS1	2.22519e-05
						NUFIP2	2.3931e-05
						TBL1XR1	2.83508e-05
						TMEM167A	3.50138e-05
						KDELR1	3.5684e-05
						HCFC1R1	4.61872e-05
						SF1	4.65275e-05
						FUS	5.45233e-05
						ASAH1	8.80991e-05
						CHMP5	9.03726e-05
						DDX18	9.07171e-05
						TMED10	0.000115149
						IRF2BP2	0.000151635
						FAM204A	0.000172189
						SRSF11	0.000174742
						KIDINS220	0.000190833
						MPC2	0.000236292
						RNMT	0.000242168
						RSRP1	0.000321263
						CLTC	0.000323766
						GOLGA2	0.00038555
						TMEM256	0.000438119
						ANKRD12	0.000444851
						NMT1	0.000501242
						PLXDC2	0.000682419
						GLG1	0.000768023
						ZFAND5	0.000808453
						TRA2A	0.000943089
						WTAP	0.000973428
						CNPY2	0.0010097
						REEP5	0.00113506
						SSR1	0.00117056
						ASH1L	0.00162732
						TNFRSF1A	0.00194396
						ORMDL1	0.0020448
						GNG10	0.00212875
						ISCU	0.00239933
						ACAP2	0.00267336
						MRPL34	0.00288281
						ARF4	0.00325158
						STAG2	0.00454609
						SF3B1	0.00483196
						MTDH	0.00486259
						NSD3	0.00574017
						STAT3	0.0061049
						MDM4	0.0070626
						XRN2	0.00711929
						RRAGA	0.00817295
						LRPAP1	0.0105689
						PRR13	0.0107494
						LMAN1	0.0119739
						XPO1	0.0142779
						RAB1A	0.0144844
						SIVA1	0.0151829
						APPL1	0.0197224
						PURA	0.0199633
						CLK1	0.0246409
						UBE2K	0.0287217
						SMAD2	0.0323352
						SBDS	0.0326948
						SCAF11	0.0404708
						CAMLG	0.0518314
						FAAP20	0.0538095
						UPF3A	0.0538555
						SRSF6	0.0675904
						MPHOSPH8	0.0791079
						MYL6B	0.0800139
						OIP5-AS1	0.098786
						SAR1A	0.100039
						HSPA5	0.127131
						ATP6AP2	0.132256
						GRN	0.132971
						NDUFA5	0.144695
						MTPN	0.167476
						PRRC2B	0.20134
						SUMO3	0.249884
						PPIG	0.257025
						U2SURP	0.362192
						NUCB1	0.468585
						GPBP1	0.493969
						PSME2	1
						PCM1	1
						PAFAH1B1	1
						SMARCA5	1
						NR3C1	1
